# Supplementary material for: The systematic position of the enigmatic thyreophoran dinosaur Paranthodon africanus, and the use of basal exemplifiers in phylogenetic analysis
Source: PeerJ. 2018 Mar 20;6:e4529. doi: 10.7717/peerj.4529 (PMC5865477; doi:10.7717/peerj.4529)
Supplement: Supplemental Information 2 [file peerj-06-4529-s002.txt]

xread
177 46
&[num]
Lesothosaurus_diagnosticus       000000???0000000???00000000000000000000000000000000000000?0000000000000000?0000001?00000000000000000000?0?00000000000000000?0000?00000000000000100?000010000000000000000000000000
Scelidosaurus_harrisonii         000000???0?00000???00000000010?00000000000110000000000000?1000000000??100100001?1100?00100000010110000??00?00000000?0000000?0010?00000011000??0000000001011111110????100010121200
Stegosaurus_stenops              000000100010000000?000000000100?0000?0000010000000000000??11100000000010010?000111?0001110????11111?000001100000?0001000000?10100000000010?0???2010100021221?????0000000000110100
Ahshislepelta_minor              ????????????????????????????????????????????????????????????????????????????????????????????????????????????????001111?110?????????????0001???????????????22121???????1??????????
Aletopelta_coombsi               ???????????????????????????????????????????????????????????????????????????????????????111?????????????0???0?0????????????????1??????0?????????????1111??1?2??????2????1???3?1???
Ankylosaurus_magniventris        11110100?11?112101?23101011110111011?210?1110121201021111111110000111111111101111001?211111???1111111??000011311???01110010????0?????0110100???2010111???122?????22100??????1??12
Anodontosaurus_lambei            11110100?11111110?123101011111111011121011110121211021111111110000111111111101111001?21111?????????1110?00?11111????????????1110011?101001??????01011112?122??????220??????????23
Antarctopelta_oliveroi           ???????????????????????????????????????????????????????????????????????????????????????100????11???1????????????????0??????????????????????????????????????1??????????????13?????
Argentine_ankylosaur             ????????????????????????????????????????????????????????????????????????????????????????????????01111?1012?0???????????????????????????????????111110????1?1??????1??????????????
Bissektipelta_archibaldi         ??1????????????????2?1????????????????????????????10???????????????????111??0????????????????????????????????????????????????????????????????????????????????????????????????????
Cedarpelta_bilbeyhallorum        11100?00?01?0?0????10000?00?100?1000?1?0??1?0????000??101?11110??0???01?1111011??1????00??????1??????1100??0?0???11??????????????????011010????10101?????????????????????????????
Chuanqilong_chaoyangensis        1??1??????????????????????????????????????????????????101?111?????????????????1111?0???111????1??101???????000?1????0100001?11100011?0000100??2211?11102??2?????0?????0????????00
Crichtonpelta_benxiensis         111001????????10?1?10000??????1010?0?221?11?00201010011110?1111000?100111111??????????????????110111110010?0????00101111010?11100?1?1??0000????20101110??????????????????????????
Dongyangopelta_yangyanensis      ??????????????????????????????????????????????????????????????????????????????????????????????????11110???????????????????????????????????????1??????????122???????????12??2?????
Dyoplosaurus_acutosquameus       ??1????????????????2?10??????????????11?1???0?????1021??????????????????????????????????11?????????????0100111?1?????????????110011?101????0??2201?111121122??????????1111??12211
Euoplocephalus_tutus             1111010011111111011231010111111110111211111101212010211111111100001111111111011111011211110??011111111000001111101101110010111100111101001001?12010111121122211202210?111???12?12
Gargoyleosaurus_parkpinorum      101000000111000000?221011000101??001?210??11012110000012?0111100?010?010010101111110??000010101????1???0?0??????????????????????????0??????????211001????122221??2100??10202?2???
Gastonia_burgei                  10100101?11?11000??10000000011101000?110?11101211000001110011100001?0111010001????????1000?????????1111010?0001?????11010?1?11100010010100?0???201010????12121120?2?0?120202?2100
Glyptodontopelta_mimus           ?????????????????????????????????????????????????????????????????????????????????????????????????????????????????????????????????????????????????????????1?1??????1????????3?????
Gobisaurus_domoculus             11100110?01101010??100000000101?1000?110?111012120100111?011110000??00110100?1????????1???????????11????????11??????????????????0????0?0000???1??????????????????????0?????????00
Liaoningosaurus_paradoxus        ??????????????????????????????????????????????????????????????????????????????????????0111??????????0??0???01010????0?0??00?111000110010000?102?00?111000????????????????????????
Minmi_paravertebra               ????????????????????????????????????????????????????????????????????????????????????????????????1?1?11????????????????????????????????????????1??????????????????????????????????
Minmi_sp                         111000????????0????2???????1101?10???210??1??????00???001111110???1??01001010?1?11?????11?0??01??????10?????0??1????????????0010???0?00?000??????????????121????1110011102?1212??
Mymoorapelta_maysi               ?????????????????????????????????????????????????????????????????????????????????????????????????11010?010?10010????????????1011010?01?00010??1??????????122???????????122?2?2?00
Nodocephalosaurus_kirtlandensis  111????????????????2?21???1?1???1011?22????1012120?0??1??11???????????1?111??????????????????????????????0????????????????????????????????????????????????2222120????0???????????
Panoplosaurus_mirus              10101100???0??000??21101101?1???101??110??1?0011100100?01011111111??01111101?1111?101211?1?0111????1?10?????????10001102001????????????1101?1?1???????1??121????12100????????????
Pawpawsaurus_campbelli           10101000?02?00010??22211102110001011?11011110111100100110011111111101110110101????????01?????????????????????????????????????????????????????????????????????????????0???????????
Pinacosaurus_grangeri            11110100111110101?01000200?1111011?2022101100121101??11111111100001110110111011111001111110??01?11111100?0011111010011?10?0111100111101001001012010111121122????02210101020?12212
Pinacosaurus_mephistocephalus    11110100??????101???0?010???11???0?1?211?1100222101??1?0??????????????????????1?10???1111101????????11????011111????1111??0?11100????????10?10???????????122????022100???1???????
Saichania_chulsanensis           11110001111111111??222211011101110111211011101212110111111111110001110111111111111011211110111111??11????????????1??1?110?01???????????10100101??????????122????0222000??10??????
Sauropelta_edwardsorum           101010???????????0????0??????0??10???110?1110111100?00011011111???11??1011?101111110?2?100111010110101111000001010011112101011101010010100111001110100111121212312101000130111200
Sauroplites_scutiger             ???????????????????????????????????????????????????????????????????????????????????????????????????1?????????????????????????????????????????????????????1?2???????????12??2?????
Stegopelta_landerensis           ???????????????????????????????????????????????????????????????????????????????????????10????00?1?1????????????????????20?1????????????????1??????????????????????10??????13?????
Scolosaurus_cutleri              11110?????????1??1?23101?1111????011?211??110121211021111111110???????111111???????????111???????1???100?0011111011?1110??0?1110011010?001????1????11?121122?????2210111110112212
Shamosaurus_scutatus             11100110?011?1010??100000000101?1000?110?11101212010111010111110011?0011011??1111000?11??????????????????????????????????????????????????????????????????1???????2210????????????
Talarurus_plicatospineus         111100???????????102?21??0???????0?1?210?1?1012??01021?1??????0???????1111110??????????????????11?0111000001111101101110000?111001111010010010120101111??12???????2?0?????0??????
Taohelong_jinchengensis          ???????????????????????????????????????????????????????????????????????????????????????????????????1????10??????????????????1?1?1?101????????????????????12?????????????2??2?????
Tarchia_kielanae                 11110001111?1?111??222212021111?1122?221?1101222211010101011110000?010111111111111011211110??????????????????????????????????????????????????????????????????????????????????????
Tatankacephalus_cooneyorum       ?0101??0????1??????2?10????01?0??????21??1??0111?00?00?1??????1?01?1?0?010010?????????01???????????????????????????????????????????????????????????????????2?????????????????????
Tianchisaurus_nedegoapeferima    ?????????????????????????????????????????????????????????????????????????????????????????????????????11????????????????????????????????????????????1??????21?????????????????????
Tsagantegia_longicranialis       11100000?11111100??22101001111101011?210?1110121?010111111111110001?001111?10?????????11??0??????????????????????????????????????????????????????????????????????????????????????
Zaraapelta_nomadis               111?00????????????02?22???2?1???1?221220?1110121211000111111111001?1??1111110????????????????????????????????????????????????????????????????????????????????????????????????????
Zhejiangosaurus_luoyangensis     ????????????????????????????????????????????????????????????????????????????????????????????????1???1101?001????????????????11100?111?1???????1211011?12?????????????????????????
Ziapelta_sanjuanensis            1111010??11??1110??231010111111??011?211?11101???01021??????1?0?0?1???1111??0?????????1??????????????????????????????????????????????????????????????????1?2??????220????????????
Paranthodon                      ??????1??01???0??0?????????10?0???????????????????????????????????????????????????????11100??????????????????????????????????????????????????????????????????????????????????????
Huayangosaurus_taibaii           000000000000000000?00000000010??0000?0000010000000000000??11100000000010010?000111?00001001???11111?000001100000?0001000000?10100000000010?0???2010100021221?????0000000000110100

;

proc /;
comments 0
;
