# Supplementary material for: The systematic position of the enigmatic thyreophoran dinosaur Paranthodon africanus, and the use of basal exemplifiers in phylogenetic analysis
Source: PeerJ. 2018 Mar 20;6:e4529. doi: 10.7717/peerj.4529 (PMC5865477; doi:10.7717/peerj.4529)
Supplement: Supplemental Information 3 [file peerj-06-4529-s003.txt]

xread
177 59
&[num]
	Lesothosaurus_diagnosticus 000000???0000000???00000000000000000000000000000000000000?0000000000000000?0000001?00000000000000000000?0?00000000000000000?0000?00000000000000100?000010000000000000000000000000
	Scelidosaurus_harrisonii 000000???0?00000???00000000010?00000000000110000000000000?1000000000??100100001?1100?00100000010110000??00?00000000?0000000?0010?00000011000??0000000001011111110????100010121200
	Huayangosaurus_taibaii 000000000000000000?00000000010??0000?0000010000000000000??11100000000010010?000111?00001001???11111?000001100000?0001000000?10100000000010?0???2010100021221?????0000000000110100
	Ahshislepelta_minor ????????????????????????????????????????????????????????????????????????????????????????????????????????????????001111?110?????????????0001???????????????22121???????1??????????
	Aletopelta_coombsi ???????????????????????????????????????????????????????????????????????????????????????111?????????????0???0?0????????????????1??????0?????????????1111??1?2??????2????1???3?1???
	Animantarx_ramaljonesi 101?1????????????????????????????????11??11?0011??0?0001101?111???????10110??1111110????1?0????111111?1?????????10011112101?1111?01111011011??????110????????????????????????????
	Ankylosaurus_magniventris 11110100?11?112101?23101011110111011?210?1110121201021111111110000111111111101111001?211111???1111111??000011311???01110010????0?????0110100???2010111???122?????22100??????1??12
	Anodontosaurus_lambei 11110100?11111110?123101011111111011121011110121211021111111110000111111111101111001?21111?????????1110?00?11111????????????1110011?101001??????01011112?122??????220??????????23
	Argentinian_ankylosaur ????????????????????????????????????????????????????????????????????????????????????????????????01111?1012?0???????????????????????????????????111110????1?1??????1??????????????
	Cedarpelta_bilbeyhallorum 11100?00?01?0?0????10000?00?100?1000?1?0??1?0????000??101?11110??0???01?1111011??1????00??????1??????1100??0?0???11??????????????????011010????10101?????????????????????????????
	Chuanqilong_chaoyangensis 1??1??????????????????????????????????????????????????101?111?????????????????1111?0???111????1??101???????000?1????0100001?11100011?0000100??2211?11102??2?????0?????0????????00
	Crichtonpelta_benxiensis 111001????????10?1?10000??????1010?0?221?11?00201010011110?1111000?100111111??????????????????110111110010?0????00101111010?11100?1?1??0000????20101110??????????????????????????
	'"Denversaurus"_schlessmani' 10101?0??120??00???2110100??1????0???11???1?001110??0?????1?00????????111????????????????????????????????????????????????????????????????????????????????????????????????????????
	Dongyangopelta_yangyanensis ??????????????????????????????????????????????????????????????????????????????????????????????????11110???????????????????????????????????????1??????????122???????????12??2?????
	Dyoplosaurus_acutosquameus ??1????????????????2?10??????????????11?1???0?????1021??????????????????????????????????1??????????????0100111?1?????????????110011?101????0??2201?111121122??????????1111??12211
	Edmontonia_rugosidens 10101000?12001000??2110100111110?0???111??1?0011100100????11?1?11???01111101?1111100?011110?111?0111111??2?1??0??????????????????????1???????????????????121?????3102????????????
	Edmontonia_longiceps 11101000?12001000??2110100111110?01??11???110011100100?11?11111110???11111????111100?011?1???????????11?????????????????????11111?1011???11????????1?????111??????10???????1?????
	Euoplocephalus_tutus 1111010011111111011231010111111110111211111101212010211111111100001111111111011111011211110??011111111000001111101101110010111100111101001001?12010111121122211202210?111???12?12
	Europelta_carbonensis ?0101??????????????2110????11?0??0???110????011110010110111???01??????101?1???101???10?1100??01?0101111002?100??0?0?1??????0??????1?00111?????1?1101011??122???????????11?03???00
	Gargoyleosaurus_parkpinorum 101000000111000000?221011000101??001?210??11012110000012?0111100?010?010010101111110??000010101????1???0?0??????????????????????????0??????????211001????122221??2100??10202?2???
	Gobisaurus_domoculus 11100110?01101010??100000000101?1000?110?111012120100111?011110000??00110100?1????????1???????????11????????11??????????????????0????0?0000???1??????????????????????0?????????00
	Hungarosaurus_tormai ?0????01?0?10000????????????1?0??????????1?0??111?????0???101??0??????1?1????1101110??0?00?1??11111111110001000?00111012001?1?10??1010?11000??1211010????12???????10???11??0???00
	Hylaeosaurus_armatus ?????????????????????????????????????????????1???????????????????????????????????????????????01??00?0????0100011100?0100000??111??0??????0???????????00??111???2?????????2??12?0?
	Liaoningosaurus_paradoxus ??????????????????????????????????????????????????????????????????????????????????????0111??????????0??0???01010????0?0??00?111000110010000?102?00?111000????????????????????????
	Kunbarrasaurus 111000????????0????2???????1101?10???210??1??????00???001111110???1??01001010?1?11?????11?0??01??????10?????0??1????????????0010???0?00?000??????????????121????1110011102?1212??
	Mymoorapelta_maysi ?????????????????????????????????????????????????????????????????????????????????????????????????11010?010?10010????????????1011010?01?00010??1??????????122???????????122?2?2?00
	Niobrarasaurus_coleii 1??????????????????1000?????1????0???1????????11???????????????????????????????????????111????1?1???1111110000??????1???????1110??101??00011??21110101111112??????????010??????00
	Nodocephalosaurus_kirtlandensis 111????????????????2?21???1?1???1011?22????1012120?0??1??11???????????1?111??????????????????????????????0????????????????????????????????????????????????2222120????0???????????
	Nodosaurus_textilis ??????????????????????????????????????????????????????????????????????????????????????????????????111111???000?0????????????111??1101?????????1111?1?011?12????2??????000?0312???
	Panoplosaurus_mirus 10101100???0??000??21101101?1???101??110??1?0011100100?01011111111??01111101?1111?101211???0111????1?11?????????10001102001????????????1101?1?1???????1??121????12100????????????
	Paw_Paw_scuteling ???????????????????????????11?????????????????????????0?0?1?????????????11?????????????111???01?11?????????0????000?0??21???1?100??????0000??????0?1?????????????????????????????
	Pawpawsaurus_campbelli 10101000?02?00010??22211102110001011?11011110111100100110011111111101110110101????????01?????????????????????????????????????????????????????????????????????????????0???????????
	Peloroplites_cedrimontanus ?0101?00?111???????2?10??????????????110?01?001110000110?0101?0???????11?1???0???000??1000???01?10011?1012?0?????1??1112101?111000111????????0110111000??????????????????????????
	Pinacosaurus_grangeri 11110100111110101?01000200?1111011?2022101100121101??11111111100001110110111011111001111110??01?11111100?0011111010011?10?0111100111101001001012010111121122????02210101020?12212
	Pinacosaurus_mephistocephalus 11110100??????101???0?010???11???0?1?211?1100222101??1?0??????????????????????1?10???1111101????????11????011111????1111??0?11100????????10?10???????????122????022100???1???????
	Polacanthus_foxii ??????????????????????????????????????????1???211????????????????????????????????????0??????01??1?01?110101000?1100?11??????1010001011????????121101011??122100???101?0202021??00
	Hoplitosaurus_marshi ????????????????????????????????????????????????????????????????????????????????????????????????????????????????1000110200????????????????10???210110?1??121??????????020??2?????
	Gastonia_burgei 10100101?11?11000??10000000011101000?110?11101211000001110011100001?0111010001????????1000?????????1111010?0001?????11020?1?11100010010100?0???201010????12221121?2?0?120202?2100
	Saichania_chulsanensis 11110001111111111??222211011101110111211011101212110111111111110001110111111111111011211110111111??11????????????1??1?110?01???????????10100101??????????122????0222000??10??????
	Sauropelta_edwardsi 101010????????????????0??????0??10???11001110111101?00011011111???11??1001?101111110?1?1101110?0110101111000001010001112101011101010110100111021110100111122????13201?01130111100
	Sauroplites_scutiger ???????????????????????????????????????????????????????????????????????????????????????????????????1?????????????????????????????????????????????????????1?2???????????12??2?????
	Scolosaurus_cutleri 11110?????????1??1?23101?1111????011?211??110121211021111111110???????111111???????????111???????1???100?0011111011?1110??0?1110011010?001????1????11?121122?????2210111110112212
	Shamosaurus_scutatus 11100110?011?1010??100000000101?1000?110?11101212010111010111110011?0011011??1111000?11??????????????????????????????????????????????????????????????????1???????2210????????????
	Silvisaurus_condrayi 10101000?02000000??21101???0100?10???110?11?0011100?000110111111?11?01101101011111????01111???111111010?1??0???????????????0?????????????????????????????122?????3101????????????
	Stegopelta_landerensis ???????????????????????????????????????????????????????????????????????????????????????1?????00?1?1????????????????????20?1????????????????1??????????????????????10??????13?????
	Struthiosaurus_austriacus ?01?1??????????????2?10??????????????11?????0?????01100?0?1???????????11110?0?111????0?1??????0?10?111?1???1????????11020?0?11100?1??0????????1211010????121?????3101??00????????
	Struthiosaurus_languedocensis ???????????????????????????????????????????????????????????????????????????????????????111??????10111111???1000?????????????111?1?1000???????????????????121???????????10????????
	Struthiosaurus_transylvanicus ?01?0??????????????2?1?????????????????1????0?????0101????????1???????1111??????????????????000????1????????????????11120?0??????????????????????????????????????????????????????
	Talarurus_plicatospineus 111100???????????102?21??0???????0?1?210?1?1012??01021?1??????0???????1111110??????????????????11?0111000001111101101111000?111001111010010010120101111??12???????2?0?????0??????
	Taohelong_jinchengensis ???????????????????????????????????????????????????????????????????????????????????????????????????1????10??????????????????1?1?1?10?????????????????????12????????????12??2?????
	Tarchia_kielanae 11110001111?1?111??222212021111?1122?221?1101222211010101011110000?010111111111111011211110??????????????????????????????????????????????????????????????????????????????????????
	Tatankacephalus_cooneyorum ?0101???????1??????2110????0111??????11??1?101111?0?00?1??????1?01?1?0?010010?????????0111?????????????????????????????????????????????????????????????????2?????????????????????
	Texasetes_pleurohalio ???????????????????????????????????????????????????????????????????????????????????????111????1???????1????0????1001111210?????????????0?111???1101??01??????????????????????????
	Tsagantegia_longicranialis 11100000?11111100??22101001111101011?210?1110121?010111111111110001?001111?10?????????11??0??????????????????????????????????????????????????????????????????????????????????????
	Zaraapelta_nomadis 111?00????????????02?22???2?1???1?221220?1110121211000111111111001?1??1111110????????????????????????????????????????????????????????????????????????????????????????????????????
	'"Zhejiangosaurus_luoyangensis"' ????????????????????????????????????????????????????????????????????????????????????????????????1???1101?001????????????????11100?111?1???????1211011?12?????????????????????????
	Ziapelta_sanjuanensis 1111010??11??1110??231010111111??011?211?11101???01021??????1?0?0?1???1111??0?????????1??????????????????????????????????????????????????????????????????1?2??????220????????????
	Paranthodon ??????1??01???0??0?????????10?0???????????????????????????????????????????????????????11100??????????????????????????????????????????????????????????????????????????????????????
	Stegosaurus_stenops 000000100010000000?000000000100?0000?0000010000000000000??11100000000010010?000111?0001110????11111?000001100000?0001000000?10100000000010?0???2010100021221?????0000000000110100
;
proc /;
comments 0
;
