# Supplementary material for: The systematic position of the enigmatic thyreophoran dinosaur Paranthodon africanus, and the use of basal exemplifiers in phylogenetic analysis
Source: PeerJ. 2018 Mar 20;6:e4529. doi: 10.7717/peerj.4529 (PMC5865477; doi:10.7717/peerj.4529)
Supplement: Supplemental Information 4 [file peerj-06-4529-s004.txt]

xread
255 69
&[num]
Marasuchus	?????????? ?????????? ??????????	??????????	?????????? ??????????	??????????	??????????	?????????0	?????????? ?????????0	??????????	??????????	??????????	???1?0?0?? ???1????0?	????0?????	??????????	?0001002??	00?02???01 2?0?0?00??	000000001?	00?000?230	?0?0020?0?	??002000?0 0?0??
Silesaurus	?0000000?0 0?1?1?000? ?00????0??	?0?1??00??	????101??? ?100??00??	??00111???	???40??000	00?0??1000	???0?0000? ?0??000?20	01001?0?00	01??3?0?10	030003????	0021002100 1??????000	0???0?020?	00????????	?0000002?0	00002???01 000?01001?	00-000001?	00?011?210	00?0020???	??0011??00 0?000
Asilisaurus	?0???????? ???????0?? ??????????	?0????????	?????02??? ??????????	??????????	???4??????	??????????	?????????? ??????????	???0??????	????3????0	??0003????	???100?00? 00?????000	0????0????	??????????	?00000????	???02???0? ??0?0110??	?0?000000?	0??01??210	0??0020???	?????1???0 0?0??
Sanjuansaurus	?????????? ???????00? 00?????0??	??????????	?????????? ??????????	??????????	??????????	??????????	?0???????? ??????????	??????0??1	0?0?2?001?	04?0??????	00??0?000? ???????000	01??????2?	??????????	??11??????	???02????? ?????????0	10??????1?	00?001?20?	0??0021???	?????????0 0????
Herrerasaurus	10000000?0 0010?0000? 000??00020	?0101000??	0100102??0 ??10000010	0000??2???	??010?0000	000010?010	0010000??0 ?0010?????	0100?10??1	0?0?210010	0410?21???	00?10000?? ?0?????00?	0????0??2?	0000?00002	20110002?0	00002???10 0?0?100000	100000001?	00?0011201	00?0021?10	??00210000 0?000
Tawa	1000000??0 00???0000? 000??00020	00000000??	00000????? ??00?10000	0?????????	??010?0000	0000???100	?0100000?? ?0????????	0200?10??1	0?0?200010	0410?2????	???10??0?? ???????00?	0?????01??	??00?0?011	?0010?02??	?0?02???11 ????1??000	10??00001?	0???0??211	0??0021???	??00?10000 0?000
Pisanosaurus	?????????? ???????011 ??????????	??????????	?????????? ??????????	??????????	??????0011	?10000????	?????????? ??????????	??????1??0	??????10??	100???1?00	?????0???? ??????????	??????????	??????????	??0???????	0???????11 ?????0????	??????????	????????11	0???001???	????????0? ??00?
Heterodontosaurus	0100011110 001?010011 0010100010	00000003??	000000000? 0?00?01000	0?000110?0	100?001011	0100000000	10000000?0 0?100?0?20	02110120?1	1?11001110	1?11000?11	0?100002?? 0000100001	????000120	0000000000	001100101?	00?2000010 000?011000	000101212?	00?000??21	00??????00	000??10000 1?00?
Fruitadens	????0?111? ???0??0111 ??????????	??????????	?????????? ??????????	??????????	??0?0??0??	0?????????	?????????? ??????????	0210?01??0	??0?0?0001	1?0??0?00?	?0?????2?? ??????????	??????????	??????????	??????????	?????????? ???????0??	?0?101212?	00?00???21	0???0010??	?????????? ?????
Echinodon	?1??0????? ??????0011 ??????????	??????????	?????????? ??????????	??????????	1?000?1011	0?????????	?????????? ??????????	020??11??0	??0?0?0001	1200?0??0?	?????????? ??????????	??????????	??????????	??????????	?????????? ??????????	??????????	??????????	??????????	?????????? ???0?
Lycorhinus	???????11? ??????0011 ?0????????	??????????	?????????? ??????????	??????????	??????????	??????????	?00??????? ??????????	??1???1??0	0???0?000?	13?1??????	?????????? ??????????	??????????	??????????	??????????	?????????? ??????????	??????????	??????????	??????????	?????????? ?????
Tianyulong	010001111? 001010??1? ??????0?20	?0???000??	?????????? ??????????	???????1?0	???01?1011	0110??200?	??000?0??? ??????????	0211?11??0	????0?0001	1????0??0?	?????????? ??????????	??????102?	??????????	??????????	???2?????? 010?0?0???	??????????	?1000?????	??????????	??0??10001 1000?
Abrictosaurus	?10?011110 0?1????011 00101????0	?0????????	?????????? ??????????	????????10	1?0?0??011	01?0?????0	0?????0??? ??????????	0200?11??0	??1?000001	13?1?01?01	???????1?? ??????????	????0000??	??????0???	??1100101?	00???????? ??0???????	???0?1112?	00???0??2?	??????????	??0001?00? ??00?
Eocursor	?????????? ????????1? ??????????	??????????	?????????? ???????0??	??????????	??0???0001	01000?????	??????0??? 1?????????	??0???????	??0??????1	??0000?00?	???????1?? ???????00?	????0?00??	??????0???	?01100101?	00?2000010 010?00?000	00?0001020	00?0001121	000???????	?????????? ??00?
Lesothosaurus	010??01101 ?110??0110 1010?00010	?0?000????	000?0000?? 0000?00000	0000010???	0010?00001	??00010??0	0???000??0 1?1000?010	0000-01100	0000010?01	0??000?0?0	????0????? ?0??1????1	0????1??00	0?00?0????	1000001000	00?2000010 010?00000?	0000001020	0????0??2?	?0?3?01011	0?????0??? 1?00?
Scutellosaurus	?1000??10? 0??????110 ??????0???	0110??00??	?1??00?001 ?000?00000	0?00?1????	???0000001	0????11?0?	?????0???0 ??????????	00000010?0	000?0?0001	0200002000	0011?011?? 0??????0?1	000??0000?	?00???00?0	??0100100?	00?200??11 ?10?000000	0000001020	00?000??21	00?0??????	??0???00?? 1?10?
Scelidosaurus	?1???0?0?? 0?1????111 0????????0	?1????????	0????????? ??????00??	??????????	??1????101	?????11???	0????????? ??????????	?????0????	??0???????	???0?????0	????0????? ????0?0???	?????0????	??????????	?001??110?	00?????0?? ?00??1????	?0?0?010??	0????1??2?	??????????	?????????? 1?11?
Emausaurus	?1???0?0?0 ??1????111 0????????0	?1????????	0????????? ???????0??	??????????	0?1????101	?????11???	0????????? ??????????	?????0????	??0???????	???0?????0	?????????? ??????????	??????????	??????????	??????????	?????????? ??????????	??????????	??????????	??????????	?????????? ??10?
Stormbergia	?????????? ?????????? ??????????	??????????	?????????? ??????????	??????????	??????????	??????????	?????????? ??????????	??????????	??????????	??????????	?0??0????? 00??1??001	000??1??1?	?1????????	?001001001	00?20000?? 0110010000	00000010??	00?0000321	0???001???	???0????0? 1?0??
Agilisaurus	01001010?? 0?1?100?11 0020011101	1?010000??	0100100??1 0??0?00000	0000011???	001?0?1011	0110001000	1000001??0 00??1?????	01000010?0	0?0???1001	1200?02000	01??1?11?? 0?1?1?0001	000?01100?	0000??000?	?101001001	01?21?2110 011000000?	100001102?	00?0001?2?	?000??????	??00010000 11000
Hexinlusaurus	01???????? ?????0??11 ??10110011	00?0?0?0??	01??000??? ?????0101?	0?0001????	??12010011	?????????0	?00?00???? ??????????	???0??1??0	0?000?1001	1300?0200?	00101011?? 002????001	0???0?1000	?000?0000?	?010001011	01?2002110 0010??0001	000000102?	00?0001221	0100001?11	1100110000 0?00?
Yandusaurus	?1???????? ????????11 ??????????	??????????	????000??? ??00??????	??????????	??????????	??????????	?00??????? ??????????	??????1??0	0?0001100?	13?0????0?	?0???????? ???????010	00??0?1???	??????????	??????????	?????????? ??????????	??????????	?0?00?????	?1????????	????????0? ?????
Leaellynasaura	?????????? ????????11 ??????0??1	0001?000??	????000?0? ??00??????	??00?1????	??????????	??????????	?????????? ??????????	??????1???	11??0?110?	13?0??????	?????????? ??????????	??????????	??????????	??????????	???2003?10 00100?0000	?0?101202?	0??000??21	0??00010??	??0001000? ?????
Jeholosaurus	0100001101 011?110111 0110010021	10010001??	1100000001 0100101010	0000011100	0012010011	1110100000	1000001??0 ?0001?1?00	0001?010?1	????011001	1200?01000	0010?11200 001????00?	?0??010000	000???????	?010001011	110200?110 0?1?000010	110001212?	00?0001321	0?00001111	1100??000? 1100?
Yueosaurus	?????????? ?????????? ??????????	??????????	?????????? ??????????	??????????	??????????	??????????	?????????? ??????????	??????????	??????????	??????????	0010?????? ?0?????00?	????0?002?	??????????	??????????	?????????? 0??????00?	11??012120	0???????2?	??????????	??0????00? ?????
Othnielosaurus	?????????? ?????????? ??????0???	???1??????	?????????? ????????00	0??00?????	?0?1?10?11	??????????	????????10 ????00?1??	???1???000	0?000?1001	?200001?0?	0010??120? ?11???1001	00??0?100?	0?00?00??0	0010001011	1102002110 1?100?0001	110001212?	00?00?0?21	01?2101111	110001000? ??00?
Parksosaurus	???????10? ??1??0?111 0?????00??	101100?0??	1?0??00??? ???01?????	0?????????	?????0?011	01?0?????0	1011001?00 ?????1???0	???1??10?0	???00?10?1	1?0?10?00?	?0?1?0???? 001???100?	00000???1?	00????????	???001?011	1??2????11 2011010010	1111012120	1???001?21	0100001??1	??00010001 1000?
T_neglectus	1100101101 0111100111 0120010021	10001000?0	a100000001 1110101011	0?10111000	0112011011	111012?000	1010001100 ?1011??001	0001?01010	0100011001	1200002110	001110?3?0 111??0100?	0??2001000	0000?00000	0010101011	1112002110 0011010010	111001212?	1100010221	0200001111	1000010001 10001
T_assiniboiensis	?????????? ?????????? ???0??????	??????????	?????????? ???????010	001011????	??????????	??????????	????????10 0101111000	??????????	??????????	1?????????	?0???????? ?1???2????	??????????	??????????	?010?11?11	11?21021?? ???????010	11100121?0	1100010221	0?00001?11	?000010001 1?00?
T_garbanii	?????????? ?????????? ??????????	??????????	?????????? ??????????	??????????	??????????	??????????	?????????? ??????????	??????????	??????????	??????????	?????????? ??????????	??????????	??????????	??????????	?????????? ??????????	??????????	?100??02?1	0?00001?11	100001000? ?????
Talenkauen	?1001?110? 0???100?11 ?0????????	??????????	?????????? ??????????	???????100	011?0?1?11	??????????	?????????? ??????????	0?01??1???	????0?11??	1???????1?	00?10?2??? ??????????	????0??2??	??????????	?0?01010??	1??20?1??? ????1??0??	?????12?2?	1????1????	??????????	??0??1???? 1????
Notohypsilophodon	?????????? ?????????? ??????????	??????????	?????????? ??????????	??????????	??????????	??????????	?????????? ??????????	??????????	??????????	??????????	?01?????00 ???????0??	0?????120?	??????????	??????????	?????????? ??????????	11?00121??	?0?00???21	0??0??????	????????0? ?????
Macrogryphosaurus	?????????? ?????????? ??????????	??????????	?????????? ??????????	??????????	??????????	??????????	?????????? ??????????	??????????	??????????	??????????	10?10102?0 ??????1???	???????2??	??????????	?010101?11	11120011?? ?0??111???	??????????	??????????	??????????	?????????? ?????
Haya	0100001101 001110?111 01200100?1	?0010000??	1100000??? 1??0?01011	0?00110000	0111111011	?1?00??000	?110001??0 ??????????	??????????	??????????	??????????	10?10102?0 0111??0001	01000?001?	???0??????	?01000121?	11220021?? 00100??000	111001212?	00?000????	????0?1?11	???0010000 11000
Changchunsaurus	0100101101 0111?00111 ?1?0??00??	?001?002??	0101??0??1 ???000?000	0??????100	01111?1011	1100120000	?0??001??0 ????1???1?	0100-010?0	1?0?0?1001	1200?0?01?	0010??1??? ??????000?	0?00??10??	??????????	??1???????	?????????? ?????????0	11?00121??	???????3?1	0?????????	??0??1000? 1?001
Oryctodromeus	?1001?1??1 0111??01?? ??????0???	?0?1???0??	????0000?? 01000?10??	??????????	??1??1??11	????1?????	????00??00 00??11?1??	0?00???000	0??????0?1	??00?0?01?	?021?11310 ?121?2?101	001??01010	00????????	?1100012?1	11220021?? ???????001	111001212?	0100000?21	0?100?????	??00010001 11001
Zephyrosaurus	?10?0?1101 01?11?0111 11101?10?1	10?1?00300	???0000000 0100111011	00001?????	????0???11	???0??1???	0???00?110 0?10111120	01???01000	010001100?	12?00?????	?020?0???? ?11??0?1?1	00???????0	??????????	????001???	??2??????? 101?1????1	1?10012???	???00?0?2?	?110021011	100??1000? ??001
Orodromeus	010011110? 0011?00111 ?110110021	0011?00300	a10?00000? 0110111011	01000?????	??12111011	0100102?00	1000001100 101011111?	010??01000	00000???01	12?000????	0020101300 0010?0?101	000???1111	000???0000	?010001211	1122002?10 00100?0000	111?01212?	01000000?1	0112001011	1000010000 ??000
Kaiparowits_Oro	?1???????? ?????????? ??????????	2??1???3??	?????????? ??????1???	?000??????	??1?????11	??????????	?????0???? ???0??????	??00??1000	00??0?0?01	1?0000?01?	?021?????? ???????1??	0?1???111?	??00000001	??????????	??2??????? ???????000	111?01212?	?0?00??2?1	001????011	110001000? ??0??
Koreanosaurus	?????????? ?????????? ??????????	??????????	?????????? ??????????	??????????	??????????	??????????	?????????? ??????????	??????????	??????????	??????????	?021?0??0? ??????0111	01000?1010	??????????	??1?????11	1???????11 ???????001	111001212?	00?00013?1	011???????	?????????? ??0??
Archaeoceratops	0110001100 101000?111 0010100020	10100001??	0111000?01 0010?0?101	0?00101110	0110?11011	1100002000	00?00010?? ?0??1?????	0201?01??1	1?1?0??101	141??0??10	???0???2?0 011???????	??????????	??????????	?010011011	11?20030?? ??0??????1	110?0121??	????????2?	???0011011	1?0??1000? ??000
Liaoceratops	0110001100 1010?1?111 00???0002?	10100002??	0110000000 0000?01101	0?00001100	0110111011	0100?0?000	????0010?0 ?0101????1	0201?01??1	??110?1001	1?00?01?10	?????????? ??????????	??????????	??????????	??????????	?????????? ??????????	??????????	??????????	??????????	?????????? ?????
Yinlong	011?001100 1?1001?111 0010110020	10100001??	0101111?00 0?00?0?10?	0?00001100	0110011011	01001??000	1011000??0 ??101???21	020?001??0	0???010?0?	12?0??????	?????????? ??????????	??????????	??????????	?01011101?	?1?20030?? ???????0??	????01212?	0?????????	??????????	??0???000? ????0
Stenopelix	?????????? ?????????? ??????????	??????????	?????????? ??????????	??????????	??????????	??????????	?????????? ??????????	??????????	??????????	??????????	???????2?? ????????0?	??????????	??????????	?01000101?	01?20?3?1? 110?010???	?1?????1??	????????2?	??????????	??000?0000 1000?
Micropachycephalosaurus	?????????? ?????????? ??????????	??????0???	?????00??? ?0????????	??????????	??????????	??????2???	?????????? ??????????	??????????	??????????	???0??????	?????????0 ??????????	??????????	??????????	??1??01???	?1???????? ??????0001	110?0121?0	0??0???3?1	0?????????	?????????? ?????
Wannanosaurus	?????????? ?????????? ??21??0???	10?0???1?0	?????????? ?????0?10?	0?10??????	????0??011	01?000????	?????01??? ??????????	???0???1??	?????????0	??00?00?0?	?0?0?????? ??????????	??????10??	??????????	??1???1???	?????????? ???????00?	?????1????	00???00???	??????????	?????????? ?????
Hypsilophodon	0100011101 0110100111 0110100111	00110000??	1100000001 0000?00000	0000011110	0012011011	0110100000	11000111?0 0010110010	0001?02001	1111001001	1000101010	0010101200 0111101001	1000001010	100000000?	?010001011	1112012110 0011010001	11000121?0	0??0000321	0201001111	1100110001 10000
Atlascopcosaurus	?????????? ????????11 ??????????	??????????	?????????? ??????????	??????????	????1???11	??????????	?????????? ??????????	??????2011	11?00?111?	1?0010?11?	?????????? ??????????	??????????	??????????	??????????	?????????? ??????????	??????????	??????????	??????????	?????????? ?????
Qantassaurus	?????????? ?????????? ??????????	??????????	?????????? ??????????	??????????	??12011011	0?????????	?????????? ??????????	???????0??	???0?????0	?400100010	?????????? ??????????	??????????	??????????	??????????	?????????? ??????????	??????????	??????????	??????????	?????????? ?????
Anabisetia	?????????? ???????111 ?0????????	??????????	?????????? ??????????	??????????	????1???11	??????????	?????????0 ????0?????	???1??1??1	??1?0??11?	1??0????0?	?????????? ???????001	00??0?02??	?0????????	?01010101?	?1?2001111 0010??100?	110111212?	010000????	??????????	??000100?1 ?????
Gasparinisaura	01???????? ????????11 0?100?0111	?0010010??	0100000111 0????00000	0?0?0?????	??120?1011	?100100??0	101?001??0 10100??2?0	??0???1??1	1?1?00111?	10?0?000?0	??1????210 ?1101??0?1	00?????10?	00????????	?010101011	1102002111 ?01?01?00?	111111212?	00?0000221	0100021112	1101?1110? 1000?
Z_robustus	110001??01 0?1?0?0111 0????00021	?0?01?10??	0110001111 0010?01001	1001102110	01101?1011	111010201?	?01?101??0 00200??1?0	1?011?2011	11111?1000	110011011?	?010?0?320 101????00?	0?????110?	1?????????	?1110110??	1???????11 100?110110	1110012120	1101011?21	01?00210??	???1?????? ??000
Z_shqiperorum	?1???????? ?????????? ?????00021	?00010?0??	????0??11? ?011?0?00?	10?111??1?	??10101011	11?0102???	????10???0 ?0200?????	??01???0?1	1111?????0	1100110110	?0?0?0?32? 1??????000	010???110?	1?????????	?1110110?1	11?2002111 100?111110	1110012120	1111011?21	0??0???0??	?????????? 1000?
T_dossi	11002?110? 0?1??11?11 ?010?????1	00001000??	0100001?1? 0??1?010??	10?01??111	?0121?1011	11?01??010	10111010?0 1???1????0	0201???011	1111?0001?	11?0110010	11?0?11210 11????0001	00001?1100	100???10??	?11010101?	11?21?1111 1010011100	110001212?	1111011221	030??????1	1?00110001 1000?
T_tilletti	1??0?????? ????1?0??? ?0???00111	0??1100???	1???0??0?? 00?1001???	?1001?1?01	????101???	1?0?12?11?	??1?11?0?0 1???10020?	1?01???011	1111??001?	11?0110010	11?0?11210 1110?10001	00001?1100	100000101?	?110101011	1102011111 0010000100	1100012120	1111010221	0300021111	100a010001 1000?
Rhabdodon	?????????? ???0??0??? ??????????	??????????	????0????? 000?0?????	??????????	????111?11	1??110????	????????0? ????100???	???????0?1	1111??101?	11?01??11?	?0???1??10 111????0?0	00????1010	1?????????	?1??0????1	??2??????1 0?0?1?111?	110001???0	0??1?10???	01?012???2	01?1??1??? ??00?
Muttaburrasaurus	?????????? 0?1??0??11 0?10?001?1	00000110??	0?0??01??? 1??0???0??	??1?10????	????????11	????1????1	?0????1??0 ?0??1?????	???1??10?1	1???0?11??	1??0????1?	011??1?2?? ???????00?	0?????0?10	100??????0	?1101?1?1?	11?2??111? ???????1?0	1100012120	110101??21	?1?0101?1?	??01?1??0? ??00?
Elrhazosaurus	?????????? ?????????? ??????????	??????????	?????????? ??????????	??????????	??????????	??????????	?????????? ??????????	??????????	??????????	??????????	?????????? ??????????	??????????	??????????	??????????	?????????? ???????000	11000121?1	01200?????	?0????????	?????????? ?????
Dysalotosaurus	010020???0 0?10011111 0010100110	1000011010	00010011?0 101010100?	??000?1111	0111011011	110110?110	1011001000 0?11110221	1?0???21??	??11?11110	11?0110010	011??112?0 1121??00?0	10?0???110	10????10??	?110101011	1112111110 10101?1010	1100112121	011101??21	03?31?11??	0?00?11101 10000
Dryosaurus	010020???0 0?10011111 0010000010	1000011010	00010010?0 101000100?	?1000?1111	0112111011	110100?110	1011001000 0?11100201	1?011?2111	11111?1110	11?0111010	?111?1?210 1120?100?0	1?????0110	00?0??10??	?110101011	1102111110 a0101?1010	1100112121	0101010021	03?3101111	11?0011101 10000
Callovosaurus	?????????? ?????????? ??????????	??????????	?????????? ??????????	??????????	??????????	??????????	?????????? ??????????	??????????	??????????	??????????	?????????? ??????????	??????????	??????????	??????????	?????????? ???????000	1100011121	01110?????	??????????	?????????? ?????
Valdosaurus	?????????? ?????????? ??????????	??????????	?????????? ??????????	??????????	??????????	??????????	?????????? ??????????	??????????	??????????	??????????	?121?????? ??????????	??????????	??????????	????????1?	???2?12??? 001?11?000	1100012121	0121000221	130???1011	?011??1??? ?????
Camptosaurus	1101?????? ???00?1??? ?????00111	1??101??01	0???0??0?? 1011011?00	11101?2?01	?1??111???	1?111??11?	??1?00?011 0???001200	1?0????111	1111??011?	11??1?100?	?0???1??21 1111?000?1	10????0110	1111??101?	?1?000???1	??0??1???1 a?1?1?1100	1?0001???0	1111?11???	0?0012????	0??1??100? ?1???
Iguanodon	1101?????? ???0??1??? ??????0121	???100??21	0???1??1?? 1011001?0?	11111?2?01	?1??110???	1?211???1?	????0???11 1???000220	??0????111	1111??011?	11??1?200?	?1???1??21 1111?200?2	10?????121	0111??111?	?1?010???1	??1??????1 1?1?1?110?	1?0101???0	1131?11???	15?012???2	01?1??111? ?1???
Ouranosaurus	110??????? ???0??1??? ??????0120	???1?0??21	0???1??1?? 1001?0??00	11111?2???	?0???10???	??111?????	????????11 1???00002?	??0????1??	???1??????	1???1?????	?????1???? ?????2?0?2	1???????21	0?1???????	?1????????	?????????1 ????1?1???	0?0?01???0	??????1???	140012???2	??????1??? ?????
Paranthodon ?????0?10? ?0010??011 ?1???????? ?????????? ?????????? ?????????? ?????????? ?????????? ?????????? ?????????? ?????????? 12??0?1?00 0?0?01110? 01?0?????? ?????????? ?????????? ?????????? ?????????? ?????????? ?????????? ?????????? ?????????? ?????????? ?????????? ?????????? ???10
Stegosaurus	110000???? 0?0?10??11 ??21000121	??10110???	?100????1? ??1??11?01	1?10111010	00111?1011	0100??1100	0?01100??1 ??????????	12000??000	0100020001	11?0002?00	10110101?? ?1??????01	0?001?1111	01????????	????11????	???2102?11 0?0?0?0000	?01100??1?	1121?10??1	1?1?????0?	?????????? ?????
Huayangosaurus	110??010?1 0100000011 ?021000110	1?10100???	0110?01??? ?????0101?	1?01?10000	00121?1011	112010?000	100?101??0 1???????0?	00010010?0	0100020010	11?0?0?000	00???021?? ?0??1???1?	??????1???	??????????	???01110??	?0?0012??? ??????????	???1????1?	1?????????	????????0?	?????????? 1?11?
Isaberrysaura		11??11?0?? ??11?0??11 0011010020 2?00?01??? ??10?01??? ?????????? 0?101?0??? ?????????? ?????????0 101?00???? ?????????? 000?001?00 0100020001 11?0?0?00? ?????????? ?????????? ?????????? ?????????? ?0?0001??? ?1???????? ?????????? ?????????? ?????????? ?????????? ?????????? 11001
;
