# Supplementary material for: The systematic position of the enigmatic thyreophoran dinosaur Paranthodon africanus, and the use of basal exemplifiers in phylogenetic analysis
Source: PeerJ. 2018 Mar 20;6:e4529. doi: 10.7717/peerj.4529 (PMC5865477; doi:10.7717/peerj.4529)
Supplement: Supplemental Information 6 [file peerj-06-4529-s006.txt]

nstates cont ;
nstates 32 ;
xread
121 24
&[cont]
Lesothosaurus               0.5 16.0 6.0 0.1 9.0 1.0 3.2 3.2 14.0 ? 2.8 0.2 0.5 0.2 0.57 0.64 0.17 0.8 2.1 ? 2.7 1.6 0.78 5.3
	Scutellosaurus              ? 18.0 4.0 0.1 7.0 1.0 3.0 3.0 ? 0.8 2.0 0.2 0.6 ? ? 0.83 0.23 ? ? ? ? 1.2 0.87 5.5
	Emausaurus                  0.59 19.0 6.0 0.65 ? ? ? ? ? ? ? ? ? ? ? ? ? ? ? ? ? ? ? ?
	Scelidosaurus               0.5 ? 7.0 0.4 8.0 1.07 2.46 2.56 16.0 0.6 2.68 0.35 ? ? ? ? ? 0.8 2.4 0.25 1.9 ? 1.11 ?
	Huayangosaurus              0.8 21.0 6.0 0.5 8.0 ? ? 1.6 16.0 1.25 2.7 0.4 0.8 ? ? ? ? 1.7 2.11 ? 2.0 1.3 ? 7.4
	D._armatus                  ? ? ? ? ? 2.6 0.8 2.2 ? ? 1.9 0.3 0.6 0.3 0.78 0.7 ? 1.6 ? 0.7 2.1 1.4 ? 1.4
	Miragaia                    ? ? 5.0 0.2 17.0 1.14 1.53 1.8 ? ? 2.0 0.4 ? 0.5 0.71 ? ? 1.5 ? ? ? ? ? ?
	Loricatosaurus              ? ? ? ? ? 1.91 0.99 1.9 ? ? 2.06 0.35 ? 0.3 0.94 ? ? ? ? ? ? 1.7 ? ?
	Kentrosaurus                ? ? ? ? ? 1.27 0.45 0.62 ? 1.1 2.5 0.46 0.9 0.3 0.95 0.72 ? 1.6 4.57 1.1 1.6 1.69 1.47 1.45
	Paranthodon                 ? ? 6.0 ? ? ? ? ? ? ? ? ? ? ? ? ? ? ? ? ? ? ? ? ?
	Chungkingosaurus            ? ? ? ? ? 3.2 1.1 3.6 ? ? ? ? ? ? ? ? ? 1.4 4.2 ? ? ? ? ?
	Tuojiangosaurus             ? ? ? ? ? ? ? ? ? ? ? ? ? ? ? ? ? 2.28 3.6 ? ? ? ? ?
	Gigantspinosaurus           ? 30.0 ? ? ? ? ? ? 16.0 ? ? 0.36 ? ? 0.8 0.7 ? ? ? ? ? 1.6 1.57 ?
	S._homheni                  ? ? ? ? ? 3.2 0.9 2.7 ? ? ? ? ? ? ? ? ? 1.5 9.3 ? ? ? ? ?
	S._stenops                  0.3 23.0 6.0 0.3 11.0 3.52 0.8 2.5 14.0 1.6 2.1 0.43 0.97 0.41 0.94 0.67 ? 1.81 6.1 0.71 2.05 1.94 1.72 1.1
	Hesperosaurus               ? ? ? ? 13.0 1.37 1.73 2.51 16.0 ? 2.3 0.5 1.0 0.4 0.93 ? ? 1.48 4.42 0.7 1.8 1.8 1.8 ?
	Gastonia                    ? ? ? ? 8.0 1.0 3.1 3.1 ? ? 2.5 0.5 1.1 0.6 0.81 ? ? 1.3 ? ? ? 1.9 ? ?
	Sauropelta                  ? ? 5.0 ? 8.0 1.0 1.95 1.95 16.0 0.99 2.9 0.3 ? 0.5 0.8 0.82 0.23 ? ? ? ? 1.5 1.3 ?
	Euoplocephalus              ? 21.0 6.0 ? 8.0 1.0 2.83 2.83 ? 0.9 2.5 0.3 1.4 0.4 0.83 0.58 ? 2.4 2.8 2.5 0.2 ? ? ?
	Jiangjunosaurus             ? 21.0 7.0 ? 11.0 ? ? ? ? ? ? ? ? ? ? ? ? ? ? ? ? ? ? ?
	Laquintasaura               ? ? 4.0 ? ? ? ? ? ? ? ? ? ? ? ? ? ? ? ? ? ? ? ? ?
	Alcovasaurus_longispinus    ? ? ? ? 8.0 ? ? ? ? ? ? ? ? ? ? ? ? 1.8 ? ? ? ? ? ?
	Pisanosaurus                ? 15.0 ? ? ? ? ? ? ? ? ? ? ? ? ? ? ? ? ? ? ? ? ? 8.3
	Isaberrysaura		    ? 30 7 ? 6 ? ? ? 15 ? ? ? ?	? ? ? ?	? ? ? ?	? ? ?
	&[num]
	Lesothosaurus              110?100??00?000??0000?00?000001000?111?00000?1???1010?10000100000000?0?0111??00000100100?00000???
	Scutellosaurus             00001????01??00?????0????00101?0010011??0?00??00?????1?0000?000?000100?0110??000001?01???10000??0
	Emausaurus                 00001?00??1000????????0??00100?00?????????????00?00???1?????????0????????????????????????10000???
	Scelidosaurus              1??001?1?010?10100100100100100?0010101000?01?100?10100100001000?000110101110000010000000010100??0
	Huayangosaurus             01101101101101111010111010010010010???001001?000?00110100011?1?011011000001000??11011?1??1100?000
	D._armatus                 ?????????????????????????????1????????1???111?11011??????????1???0111010?010100101121????110??0?1
	Miragaia                   111011?0001????????????????????????1011?????????????????1?10?100??????????????????1??????11????0?
	Loricatosaurus             ???????????????????????????????????000001?01??2111?001?0?????1?????110????1??01101021????11??11??
	Kentrosaurus               0?????????????01??????1??101??1????101?01?01011101111011001101101011100010?1101101021?12211001001
	Paranthodon                011101?1??0???????????????0?11?11????????????????????????????????????????????????????????????????
	Chungkingosaurus           ??0??????????????????????????0??????????11012????10???10???????0?1011000?0110?1??????????11?0?00?
	Tuojiangosaurus            0??010????0?1?0??????11??10111??1??????????????????????????????0?1111000?0100????????????11??????
	Gigantspinosaurus          ???????????????????????0?011??1?1???????1?002100?10?10??000?01???0111000?0100??1???21????11001000
	S._homheni                 ??????????????????????????????????????????0110??????????????????1111111100101????????????11???1??
	S._stenops                 000012000110011111101011011001?11100000100012011011011011010010?111111110010101101021112211000111
	Hesperosaurus              ?000?00???1101111110101???????01?10111011001?011011??111101?11??111111110010101101021?1??110001?0
	Gastonia                   11111?1??11??10000?11??????????1011????01?012000?1010110?1010000?0111000?0100111???11????10110???
	Sauropelta                 1?????1???1??10000111??0?00111?1111????01?012000?00101100111000110?110000010001110?01000110110??0
	Euoplocephalus             11110210?11??10000111?10?00111?1111????01?0120?????1011001011011111110000010010?01011110210110???
	Jiangjunosaurus            0???0?????1????111??11?0100101011??111???0????????????????0??????????????????????????????1100??1?
	Laquintasaura              0?0?????????????????????????00??0??01??????0????????????0?0???????????????????101????????00??????
	Alcovasaurus_longispinus   ??????????????????????????????????????????0???211?1??000??????????????????????11??0?0????1???0???
	Pisanosaurus               ??????????0?????????????10?0?1????????10???????????????????????????0??????0???????????0000000????
	Isaberrysaura  		   0?????000?1001???????1??????00?01?????????????????????????????????????0??????????????????????????

		;


proc /;
comments 0
;
