# Supplementary material for: The systematic position of the enigmatic thyreophoran dinosaur Paranthodon africanus, and the use of basal exemplifiers in phylogenetic analysis
Source: PeerJ. 2018 Mar 20;6:e4529. doi: 10.7717/peerj.4529 (PMC5865477; doi:10.7717/peerj.4529)
Supplement: Supplemental Information 7 [file peerj-06-4529-s007.txt]

xread
170 52
Lesothosaurus_diagnotsicus	00000000000000000000000000000000000?0000000000000000?0?0?00?0000000000001?000?????00?0?00?00000010000000000?000000000000000000?000000000000000000000100?0000100000?000?000
Emausaurus	0000110?000?0000000?0?0?10100001?????????????0???????0?0?00?0?0?000001000?0?0?????00?0?00?0?0???????0000??0?0?0??00???????????????????????????????????????????1010????0??0
Scutellosaurus	???????0??????????0???????????????????????????????????????????0000???0?0??????????????????00000?0010?00000?2000000000000000000?00000??0000000000000000000000101010?0000000
Scelidosaurus	000001000000000000?000?010111001000?1000000000???000?001000???010001?110100?0?????00?0?00?00001011100000?1000?00000000?0000000?11000??0001000000100000000000101011?0000100
Huayangosaurus_tabaii	0000010000000000000000001011100100??111000000000??0000?10?0?0001010011001?000?????00?0?00?0???11?111?00001010?00000?0001000000?010?0???101000001000020101000211100??00?000
Stegosaurus	1000100000000000000000001011100100??11100000000000000001010010110?00110000000?????00?0?00?01?01121?110000010000000010000100000001010100101000101000010101000211100?000?000
Anoplosaurus_curtonotus	?????????????????????????????????????????????????????????????????????1?0?????????????????????????10??????1????0????100?010210?????????????????????????00???????0??????????
Animantarx_ramaljonsei	101?11????0???111?????????111011011011111???1?????0111?10???10??10111110110?1101?0011100001????1011111?01??????????10011112101?11011???111101110??10???110????101???00?1??
Ankylosaurus_marginoventris	1111010110110111111111?111111101111111110000111111100001110?111101111100000?110010111111111???11111111?0??020011111????1010010?10100??????0???????0110101111??10111000?101
Antarctopelta_oliveroi	???????????????????????????????????????????????????????????????10???????????1?????????????????11??111?1?0????10???1????0?????????????????????????????1???????????????????0
Cedarpelta_bilbeyhallorum	1110010?????01?110100??0101111111010111100?0?0?00?????0111010?00??11???01???1???0?0????0??1??????110??1?010?1?0?????00????????????0?1011?1????????01????1?????101??000?1??
Chrichtonsaurus_benxiensis	111101200011111111??????????100?01?101111000?10010101?1?11??10?11???????????10010?0111111?????11001111100210010????00101010001?00000????01111????1??2010111000????????????
Edmontonia	10101100000100111020010110111011011011111111110101010101010?1?1110111111110111111001010001111111111?1110121010100?0100?0??21?????0111101110?10101?10211010????101201000100
Euoplocephalus_tutus	1111012110111111111111111111110111111111000011111111001111011111101111111011110000011111111??011?110111002111011111011010100101011001?111101111011011010111121101110000101
Gargoyleosaurus_parkpinorum	10101100????00??111100001011111112?0111100?010?01?0010010100??0001111110110?1000000111110110101?????1?????020?0?0?????????????????????0???0?????1???110010????10110111010?
Gastonia_burgei	1011110010??011111111100111110111210111100001?1111000011000?11100?1????0????10000?0111010?1110?1?110101012100?0001??????0010?0?110101?0111001010??10101010??1110110111010?
Gobisaurus_domoculus	1110010110??0111101111001011110111?01111000011001?00?0?100??111???1?????????10000?0101100??????????????????????????????????????????????????????????????????????0??????????
Hoplitosaurus_marshi	???????????????????????????????????????????????????????????????????????????????????????????????????????????????????1?01110100?????10????????????????210010?1??101??11??11?
Hungarosaurus_tormai	?0???100??????1??0?1002?1????1??0??01011?0???????????1????????0100110110110?1???0??1?10???1???11111111111[1 2]00001?01?00111012001?11000??11?10010????0?211010????1??200?10?00
Hylaeosaurus_armatus	????????????????????????????????????????????????????????????????????????????1????????????????01???00?0?????01100011100?0101000???0??????111?0?????????????00??101??10??1?0
Liaoningosaurus_paradoxus	??????????????????????????????????????????????????????????????011??0?????????????????????????????????0?0????1?01110?001?10??0?0000??1201110011101?01?00?10?020101???????00
Minmi_paravertebra	1110010????101?11???0??110111101001011110???1??01?000001010?0??11011?1?01???1??????1111?0????01??11100110[1 2]??1?0?0?100000000001??00001[0 1]01110?00001?00?0001?00??101100000100
Minotaurasaurus_ramachandrani	1111011101?1111?111010?111??110??0?01011000000101?101?0?1???10111011?1101011110001111110011???????????????????????????????????????????????????????????????????????????????
Mymoorapelta_maysi	?????????????????????????????????????????????????????001010????00???????????1??????1?11???????10?1110000??101?1001???????????????010??0101110?001??0??????????10110111010?
Niobrarasaurus_coleii	1?????????0??0???????1??1???????????????????11?????????1???????11???????????111???????????????1????0?110121110000?0???????2????00011??01110?10??????1110101111101??????100
Nodocephalosaurus_kirtlandensis	111??????????0?1??????????11110??????????????????????0111???????????????????11?0?1?1111????????????????????1??0???????????????????????????????????????????????????????????
Nodosaurus_textillis	?????????????????????????????????????????????????????????????????????????????????????????????????1?1101012????000?0??????????1????????01110110??????111?10011?101????0??00
Panoplosaurus_mirus	10101100000?001110200101101110110[0 1]1011111111110101010101010?0111101111111101111110010101011111???1??1?1?11??1??????10001102001011011120?????????????????1001??1012000??1??
Pawpawsaurus_cambelli	10101101000?00111020001110111111011011111111101100010121010?0001??1?????????1101100111110?????????????????????????????????????????????????????????????????????????????????
Peloroplites_cedrimontanus	?01011??????0?0?1111?????????01?10?0101?0?????????110?01????11100?0?????000?1000??0101011????01?110011?012120?0?0???1??1110101???????01111001100????10111000??????????????
Pinacosaurus_grangeri	111101110111111111111020111111011111111100001110101100011101101110111101100111????11111?101??01?21?1111001?01001111010?1??00?0100100101111011?10?10110101111?110111000?101
Pinacosaurus_mephistocephalus	11110?2001??111??????1??11??1111?0??????????????????????????1?1110?1?1000???1?????1111111011?????????110?1???01?1?1????1111??0???10?10?10100????????????????????121??0?0?1
Polacanthus_foxii	?????????????????????????????????????????????????????0?1??00????????????????1????????????????01??1?01010111011000?1100?11?000??00110??01010010101?1?10101011??101??111011?
Polacanthus_rudgwickensis	?????????????????????????????????????????????????????????????????????????????????????????????????11?1?????????0????????1??2????????0???????????????????????1??????????????
Saichania_chulsanensis	11110121011110111111112110111101111111111000111010100011111?1111101111111011111001111111111111112??011?0?????0?1111????1??00?0100100101????1?????1????????????10111000?101
Sauropelta_edwardsi	101011????0?00111????????0111011011011111???11????01?101?10?10?111111111110?1?????011110011110?0?110101011101000010100111121010100111001110010101?101110100111101201000100
Shamosaurus_scutatus	11100101101?0111101111201011110?1010111110011?001?00000111??1?1???111110000?11000?011111011??????1?1?1?0???????????001?10?0010????????????????????????1011????10111?01?10?
Shanxia_tianzhenensis	?1???1??????????1?????????????0???????????????????????111?0?10??????????????10000?1111011????0??1?01??????????0?????????????????0100????????????????101011?????0??????????
Silvisaurus_condrayi	1010110?000?001110200000101110110110111111?11?010?010101010?0001111111?11???1?1?0?01011001????1111111010021?1?0??????0????????0???????????0???????????????????10120100?1??
Stegopelta_landerensis	?????????????????????????????????????????????????????????????????????????????????????????????0??01?0?0?0??????????????????20?1?????1??????????????????????????101[1 2]01?11???
Struthiosaurus_austriacus	?01?11????0???111?????????1110110110111?1??1??????011101010000?1101111??????11???001???00??1100?010?111011??1?100?0????11020?0????????01110?1?10?100211010????101201010100
Struthiosaurus_languedocensis	???????????????????????????????????????????????????????????????11????????????????????????????????101111011???01????????????????????????1010011000100??????????????????????
Talarurus_plicatospineus	11110??????1001?1?????????11110??1??????0?????????10?02101011???????????????1100??011??11??????121?011100100?0111110?1010100?1???100101111011110?10110101111111011100??101
Tarchia_gigantea	1111011101110011111111201111110111111111000011011111001111110111101111100011111001111111111??????????????????011111??????????????10??11????1?????1????????????10111?0??1?1
Tatankocephalus_cooneyorum	?0101??????1??1?1???1??011????1??1??????1?01?1?00?0011?0010?11001???????????10?0??0111000?????????????????????????????????????????????????????????????????????????????????
Texasetes_pleurohalio	???????????????????????????????????????????????????????????????11???????????1?????????????????1?0???????1?????0????1001111210???0?11??0?????1????1??1101??01??101????????0
Tianzhenosaurus_youngi	11110110??111011111?11101111110111111111?00?1?0010100011????11111011?1??????1100110111111??11011?1?01010010?1011111?????1?00?1???100121111001?10??01?01?11112?101??00??101
Tsagantegia_longicranialis	1110011010??0011111111?0111111011111111110001?001?1?0011??0?1111????????????1000000111111?????????????????????????????????????????????????????????????????????????????????
Zhejiangosaurus_lishuiensis	????????????????0????????????????????????????????????????????????????????????????????????????????1???11?02?0?010000???????????????????111100111101?1211010?12????????????0
Zhonguansaurus_lauyangensis	1110012110??00?110?1??201????10?????????1001??????100121?1??101?????????????10000?00???11?????????00?????????????????????????????0????????????????00?????????????????????0
Dyoplosaurus_acutosquameus	??????????????????????????????1????????????????????????????????01???????????10????????????????????????????10001?1?1????????????????0???001011??????1201????121???????00?01
Paranthodon	??????1???0??????01????10?????????????????????????????????????111?????????????????????????????????????????????????????????????????????????????????????????????????????????
;
proc /;
comments 0
;
